# Supplementary material for: Dissolution Study on Grape Polyphenol Hard Gelatin Capsule Dietary Supplements
Source: Front Nutr. 2021 Nov 25;8:780260. doi: 10.3389/fnut.2021.780260 (PMC8656703; doi:10.3389/fnut.2021.780260)
Supplement: Supplementary file 1 [file Table_1.XLSX]

## Sheet: GSE
	GSE capsule in pH 4.6 Acetate buffer														GSE capsule in pH 1.2 Acid media
	Gallic Acid	test1	test2	test3	test4	test5	test6	test7	test8	test9	test10	test11	test12		Gallic Acid	test1	test2	test3	test4	test5	test6	test7	test8	test9	test10	test11	test12
	5 min	0.00136029	0.00472224	0.00204915	0.0191599	0.00861152	0.00213427	0.00372489	0.00215934	0.000381545	0.001543	0.00385704	0.000799544		5 min	0.00839123	0.00811504	0.00206936	0.0443451	0.00390096	0.0417427	0.0358257	0.0148212	0.0227798	0.00485317	0.00343689	0.0207536
	10 min	0.0381478	0.0300406	0.0265809	0.0753321	0.0139869	0.0150429	0.0394433	0.0228065	0.0504924	0.0250983	0.00203399	0.0372225		10 min	0.0432509	0.133108	0.217345	0.213255	0.0111845	0.169259	0.232309	0.184762	0.098449	0.00768	0.0071768	0.165582
	20 min	0.27691	0.115283	0.128982	0.308025	0.0810564	0.0913524	0.181105	0.113848	0.163198	0.0725372	0.0665651	0.131997		20 min	0.231306	0.359849	0.699392	0.682437	0.243437	0.652128	0.547159	0.369289	0.535775	0.292773	0.459854	0.484937
	30 min	0.388119	0.244675	0.202318	0.491407	0.150116	0.21543	0.414144	0.435461	0.247552	0.260036	0.281452	0.69124		30 min	0.379109	0.786564	0.7516	0.670701	0.913615	0.775304	0.784959	0.683056	0.823282	0.667849	0.636943	0.775913
	45 min	0.452757	0.622803	0.462331	0.532962	0.454034	0.509079	0.582467	0.65527	0.504301	0.717116	0.706298	0.885793		45 min	0.779314	0.90755	0.951906	0.809364	1.05457	0.801027	0.89133	0.836342	0.956945	0.799537	0.810908	0.929812
	60 min	0.689675	0.844917	0.535654	0.530436	0.815317	0.735159	0.608814	0.782748	0.648059	0.846176	0.837285	0.89681		60 min	0.885567	0.944005	0.958148	0.941205	1.04793	1.05831	0.949893	0.996701	1.02637	0.828549	0.946072	0.996089
	90 min	0.820526	0.84703	0.8523	0.894515	0.805722	0.7519	0.677088	0.851098	0.73986	0.878665	0.91494	0.900923		90 min	0.923919	1.006	1.05074	0.964962	1.17912	1.02165	1.04385	1.02523	1.05824	0.939702	1.03166	1.0143
	120 min	0.898323	0.88415	0.874237	0.902871	0.868616	0.928046	0.804675	0.901715	0.890956	0.882957	0.911509	0.901942		120 min	0.931266	1.04454	1.00249	0.878281	1.14512	1.01353	1.0255	1.00443	1.05488	1.00113	1.07387	1.03328
	Catechin	test1	test2	test3	test4	test5	test6	test7	test8	test9	test10	test11	test12		Catechin	test1	test2	test3	test4	test5	test6	test7	test8	test9	test10	test11	test12
	5 min	0	0.00511425	0.000847378	0.00982631	0.00270793	0.000974344	0.00210806	0.00382868	0.00301898	0.000379097	0.000386085	0.00853717		5 min	0.0104536	0.0168522	0.0321868	0.0748854	0.00667544	0.0463025	0.0409746	0.0630122	0.0119728	0.0152279	0.0301397	0.0439422
	10 min	0.00925702	0.0151856	0.0127772	0.0577406	0.00431862	0.00447426	0.0184315	0.0140056	0.0300342	0.00928668	0.0107628	0.0308186		10 min	0.0720439	0.113252	0.241562	0.237951	0.0575795	0.153621	0.215811	0.206289	0.077279	0.0456381	0.133557	0.18092
	20 min	0.260013	0.0590495	0.0678658	0.301559	0.0378384	0.0638668	0.124268	0.0855544	0.174465	0.0636601	0.0513442	0.113135		20 min	0.234589	0.152804	0.698944	0.620661	0.241661	0.582698	0.519015	0.460642	0.56029	0.288342	0.453062	0.494087
	30 min	0.297725	0.151316	0.121049	0.403284	0.0863513	0.103338	0.3585	0.490057	0.210548	0.2025	0.227173	0.662649		30 min	0.357108	0.438181	0.686859	0.654356	0.763136	0.752508	0.755897	0.675182	0.739762	0.64388	0.600036	0.759527
	45 min	0.394269	0.579729	0.367909	0.450338	0.282887	0.525637	0.570942	0.706763	0.522596	0.84008	0.624286	0.855106		45 min	0.711075	0.838975	0.872997	0.794248	0.800242	0.854979	0.832523	0.754534	0.899831	0.783497	0.782645	0.935291
	60 min	0.593628	0.830007	0.43212	0.418474	0.697046	0.639757	0.608108	0.804884	0.648609	0.809116	0.808923	0.857472		60 min	0.793228	0.898488	0.881629	0.795833	0.825272	0.956705	0.942309	0.918716	0.945756	0.863812	0.900087	0.968985
	90 min	0.75965	0.778577	0.739518	0.719903	0.716101	0.656791	0.663874	0.821502	0.739753	0.839668	0.815966	0.859573		90 min	0.821773	0.881396	0.915915	0.812047	0.88832	1.04378	0.950011	0.991911	0.978912	0.944688	0.967286	0.907888
	120 min	0.799804	0.814097	0.78767	0.718557	0.716832	0.838663	0.700135	0.851232	0.852379	0.844426	0.902312	0.862399		120 min	0.865321	0.905317	0.904687	0.866657	1.02738	0.955813	0.961994	0.959739	0.997238	0.894374	0.981257	0.84936
	PAC dimer-B2	test1	test2	test3	test4	test5	test6	test7	test8	test9	test10	test11	test12		PAC dimer-B2	test1	test2	test3	test4	test5	test6	test7	test8	test9	test10	test11	test12
	5 min	0	0.00060028	0	0.000910744	0	0	0	0	0	0	0	0.00364283		5 min	0.00290745	0.00159992	0.0192	0.044236	0	0.0231646	0.0184527	0.0461504	0.00160416	0.00220719	0.00985819	0.0217763
	10 min	0	0.000938895	0	0.0266324	0	0	0	0	0.00547022	0	7.63063e-05	0.00837312		10 min	0.0354976	0.0324035	0.177044	0.161442	0.0157176	0.0655075	0.154969	0.156773	0.0316914	0.00972403	0.070551	0.129957
	20 min	0.181152	0.129522	0.128551	0.267768	0.122667	0.148436	0.0313914	0.0124177	0.101538	0.00626473	0.00424678	0.0245231		20 min	0.134155	0.123886	0.59686	0.518268	0.138797	0.461174	0.419573	0.376934	0.444929	0.197815	0.371857	0.444206
	30 min	0.311229	0.312992	0.350372	0.476133	0.309348	0.345634	0.231608	0.390738	0.0852607	0.0812123	0.121685	0.60786		30 min	0.236981	0.644812	0.681804	0.587237	0.71546	0.730539	0.679982	0.59523	0.653941	0.513116	0.510109	0.615588
	45 min	0.588461	0.674202	0.550678	0.60336	0.563496	0.552117	0.394251	0.616318	0.321075	0.671436	0.502594	0.730338		45 min	0.649557	0.857463	0.918369	0.808495	1.06618	0.85405	0.723072	0.68067	0.856722	0.656603	0.73949	0.799758
	60 min	0.780699	0.872931	0.829621	0.604392	0.788965	0.768052	0.481136	0.637811	0.559034	0.677957	0.760397	0.766485		60 min	0.698993	0.853158	0.88716	0.855426	1.10869	0.925039	0.864519	0.757668	0.920408	0.792739	0.897429	0.956762
	90 min	0.902584	0.94455	0.823891	0.676748	0.785434	0.724319	0.603522	0.64386	0.567908	0.84084	0.77179	0.782311		90 min	0.844947	0.848909	0.942506	0.896266	1.14184	1.00418	0.931659	0.967672	1.00112	0.892422	0.915336	0.938213
	120 min	0.963934	0.936284	0.950177	0.715993	0.827271	0.888782	0.677541	0.682343	0.692957	0.846411	0.853576	0.81542		120 min	0.832714	0.848143	0.931184	0.788708	1.03551	0.954939	0.897841	0.926841	0.871607	0.856794	0.944352	0.790353
	Epicatechin	test1	test2	test3	test4	test5	test6	test7	test8	test9	test10	test11	test12		Epicatechin	test1	test2	test3	test4	test5	test6	test7	test8	test9	test10	test11	test12
	5 min	0	0	0	0.00342373	0	0	0	0	0	0.00393977	0	0.00587871		5 min	0.0017441	0.00978291	0.0218022	0.0575727	0.00209517	0.021978	0.0337465	0.0563333	0.00418684	0.00337636	0.0267527	0.0279674
	10 min	0.000559749	0.0098327	0	0.0595721	0	0	0.00710801	0.00910277	0.0169707	0.011989	0.00489038	0.0251176		10 min	0.0674053	0.0920547	0.206199	0.201642	0.042795	0.115501	0.17146	0.150453	0.0521343	0.0249787	0.092097	0.13484
	20 min	0.253882	0.0561968	0.0567051	0.301979	0.0331924	0.0525896	0.100917	0.061693	0.137265	0.0511502	0.0365352	0.0904508		20 min	0.2051	0.177848	0.603886	0.521893	0.19005	0.477319	0.422018	0.357067	0.461115	0.232862	0.35382	0.429124
	30 min	0.302473	0.153414	0.097901	0.439362	0.0783103	0.097265	0.31895	0.424673	0.179203	0.168927	0.183745	0.579651		30 min	0.298016	0.684875	0.681033	0.571577	0.664181	0.660563	0.662186	0.593266	0.638105	0.509158	0.510037	0.607684
	45 min	0.319887	0.551917	0.339433	0.481558	0.235797	0.467743	0.477862	0.604249	0.442027	0.598775	0.504679	0.682884		45 min	0.667125	0.718478	0.829178	0.717098	0.959633	0.740863	0.700309	0.632514	0.748525	0.635203	0.628747	0.716654
	60 min	0.522864	0.72102	0.390555	0.440909	0.709058	0.6112	0.500199	0.684416	0.581973	0.666142	0.640729	0.701258		60 min	0.717764	0.759411	0.839616	0.775619	0.957682	0.777793	0.807687	0.775145	0.780233	0.751517	0.75122	0.767555
	90 min	0.675099	0.766787	0.686872	0.670214	0.707357	0.611164	0.557708	0.712841	0.640646	0.673955	0.718916	0.697388		90 min	0.784916	0.783017	0.819416	0.807574	0.924311	0.846423	0.851238	0.86434	0.856631	0.828808	0.768434	0.769585
	120 min	0.73839	0.757565	0.70228	0.654425	0.76126	0.769553	0.608463	0.734431	0.672762	0.697329	0.730247	0.709175		120 min	0.797642	0.761647	0.789101	0.732729	0.902723	0.814206	0.848621	0.832728	0.809043	0.769223	0.796884	0.705289

## Sheet: RSV
	RSV capsule in pH 1.2 Acid media
		test1	test2	test3	test4	test5	test6	test7	test8	test9	test10	test11	test12
	5 min	0.166576	0.198234	0.180221	0.161623	0.144357	0.136249	0.12784	0.103361	0	0.0185586	0	0
	10 min	0.35235	0.419651	0.306313	0.470651	0.322138	0.542567	0.331707	0.333576	0.221029	0.213932	0.217881	0.245804
	20 min	0.620956	0.888576	0.810396	0.796823	0.751533	0.717328	0.425566	0.382881	0.79312	0.864265	0.844686	0.825125
	30 min	0.913508	0.818365	0.878447	0.839433	0.853806	0.76285	0.779981	0.786424	0.912382	0.906602	0.887787	0.895387
	45 min	0.870632	0.825702	0.819176	0.903842	0.912449	0.907798	0.885232	0.884131	0.864353	0.813863	0.854549	0.868794
	60 min	0.876814	0.791976	0.771928	0.656363	0.835736	0.905258	0.840983	0.846592	0.470795	0.48324	0.640154	0.621291
	90 min	0.576033	0.559434	0.613284	0.637198	0.673843	0.61188	0.560403	0.456116	0.525124	0.461803	0.540583	0.559392
	120 min	0.517778	0.47894	0.475732	0.482457	0.515908	0.524794	0.522287	0.436273	0.376813	0.410305	0.465646	0.460476
	RSV capsule in pH 4.6 Acetate buffer
		test1	test2	test3	test4	test5	test6	test7	test8	test9	test10	test11	test12
	5 min	0.0734775	0	0.0184299	0	0.0867186	0.0223904	0.129837	0.0234257	0	0	0.0367938	0.143623
	10 min	0.162568	0.185688	0.174748	0.571407	0.292958	0.308942	0.435132	0.37336	0.215698	0.20172	0.492302	0.239468
	20 min	0.251849	0.594997	0.40233	0.582643	0.777115	0.658189	0.670796	0.61383	0.656909	0.463857	0.635853	0.660033
	30 min	0.320796	0.62443	0.438155	0.633908	0.796055	0.776901	0.662059	0.599	0.745021	0.64516	0.674677	0.78245
	45 min	0.534662	0.783118	0.749531	0.896538	0.816651	0.7526	0.690879	0.6596	0.736633	0.65339	0.862737	0.873341
	60 min	0.822474	0.898659	0.912015	0.796164	0.833694	0.785184	0.709867	0.732102	0.732343	0.77016	0.869863	0.885935
	90 min	0.903607	0.879366	0.909254	0.825625	0.87436	0.889897	0.863826	0.898357	0.908896	0.881732	0.825231	0.783221
	120 min	0.761617	0.655994	0.678848	0.669899	0.881683	0.836899	0.841739	0.830704	0.880075	0.853115	0.721168	0.797427
